# Supplementary material for: Development of an Efficient Voltammetric Sensor for the Monitoring of 4-Aminophenol Based on Flexible Laser Induced Graphene Electrodes Modified with MWCNT-PANI
Source: Sensors (Basel). 2022 Jan 22;22(3):833. doi: 10.3390/s22030833 (PMC8840637; doi:10.3390/s22030833)
Supplement: Supplementary file 1 [file sensors-22-00833-s001.zip]

Archive with 1 entries (1 files):
- sensors-1491213-supplementary.pdf
